# Supplementary material for: Accelerated Solvent Extractions (ASE) of Mitragyna speciosa Korth. (Kratom) Leaves: Evaluation of Its Cytotoxicity and Antinociceptive Activity
Source: Molecules. 2021 Jun 17;26(12):3704. doi: 10.3390/molecules26123704 (PMC8234130; doi:10.3390/molecules26123704)
Supplement: Supplementary file 1 [file molecules-26-03704-s001.zip]

Archive with 1 entries (1 files):
- molecules-1258763-supplementary.pdf
